# Supplementary material for: Assessment of bacterial communities of Coptotermes gestroi termite workers attacking Ironwood trees (Casuarina equisetifolia) in Guam for the presence of Ironwood tree decline-associated pathogens
Source: Front Microbiol. 2024 Dec 16;15:1454861. doi: 10.3389/fmicb.2024.1454861 (PMC11689660; doi:10.3389/fmicb.2024.1454861)
Supplement: Supplementary Table S1 — Location- and tree-related metadata recorded for C. gestroi samples. This data was recorded by the staff members from the University of Guam. Data that was not available is marked as “n/a”. A detailed description of each metadata category can be found in Setia (2023). [file Table_1.xlsx]

## Sheet: Sheet1
Table S1. Location- and tree-related metadata recorded for C. gestroi samples. This data was recorded by the staff members from the University of Guam. Data that was not available is marked as “n/a”. A detailed description of each metadata category can be found in Setia (2023).
Termite Sample ID	Location	Tree Decline Severity (DS)	Tree Health	Site Management	Presence of Ralstonia	Altitude	Parent Material
21-151	UOG Inarajan Station	n/a	n/a	n/a	n/a	Low	Lime
21-154	UOG Ija Station	n/a	n/a	Moderately Managed	n/a	Low	Tuff
21-155	UOG Ija Station	4 (Nearly Dead)	Sick	Moderately Managed	Positive	Low	Tuff
21-156	Nimitz Park	0 (Symptomless)	Healthy	Highly Managed	Negative	Low	Sand
21-157	Paseo Park Hagatna	0 (Symptomless)	Healthy	Highly Managed	Negative	Low	Lime
21-159	Mangilao Golf Course	n/a	n/a	Moderately Managed	n/a	High	Lime
21-160	Apaca Point Agat	0 (Symptomless)	Healthy	Moderately Managed	Negative	Low	Tuff
21-161	Apaca Point Agat	0 (Symptomless)	Healthy	Moderately Managed	Negative	Low	Tuff
21-162	Governor's Complex Aniquia	0 (Symptomless)	Healthy	Highly Managed	Negative	Low	Tuff
21-164	UOG Yigo Station	4 (Nearly Dead)	Sick	Highly Managed	Positive	High	Lime
21-165	Watson's Farm Yigo	4 (Nearly Dead)	Sick	Moderately Managed	Positive	High	Lime
21-166	Watson's Farm Yigo	3 (Heavily Damaged)	Sick	Moderately Managed	Positive	High	Lime
21-168	AAFB	4 (Nearly Dead)	Sick	Highly Managed	Negative	High	Lime
21-170	AAFB	1 (Slightly Damaged)	Sick	Moderately Managed	Negative	High	Lime
21-171	AAFB tarague beach	4 (Nearly Dead)	Sick	Highly Managed	Positive	Low	Sand
21-172	AAFB tarague beach	3 (Heavily Damaged)	Sick	Moderately Managed	Negative	Low	Sand
21-174	Windward hills golf course	4 (Nearly Dead)	Sick	Highly Managed	Positive	High	Tuff
21-175	Mangilao Golf Course	n/a	n/a	n/a	n/a	High	Lime
21-176	Mangilao Golf Course	n/a	n/a	Moderately Managed	n/a	High	Lime
21-180	Country Club of the Pacific	3 (Heavily Damaged)	Sick	Highly Managed	Negative	Low	Tuff
21-181	UOG Ija Station	n/a	n/a	n/a	n/a	Low	Tuff
21-182	UOG Ija Station	3 (Heavily Damaged)	Sick	Moderately Managed	Positive	Low	Tuff
21-183	UOG Ija Station	n/a	Sick	Highly Managed	n/a	Low	Tuff
21-184	UOG Ija Station	n/a	Sick	Highly Managed	n/a	Low	Tuff
21-185	UOG Ija Station	n/a	Sick	Highly Managed	n/a	Low	Tuff
21-186	Merizo Cemetary	3 (Heavily Damaged)	Sick	No Maintenance	Positive	Low	Tuff
21-188	Fort Soledad	3 (Heavily Damaged)	Sick	Highly Managed	Negative	Low	Tuff
