# Supplementary material for: Assessment of bacterial communities of Coptotermes gestroi termite workers attacking Ironwood trees (Casuarina equisetifolia) in Guam for the presence of Ironwood tree decline-associated pathogens
Source: Front Microbiol. 2024 Dec 16;15:1454861. doi: 10.3389/fmicb.2024.1454861 (PMC11689660; doi:10.3389/fmicb.2024.1454861)
Supplement: Supplementary Table S2 — Number of rarefied sequence reads and relative abundance of the 28 phyla found across 27 C. gestroi samples and the number of samples each phylum was observed in. [file Table_2.xlsx]

## Sheet: Sheet1
Table S2. Number of rarefied sequence reads and relative abundance of the 28 phyla found across 27 C. gestroi samples and the number of samples each phylum was observed in.
Phylum	Number of reads	Relative abundance (%)	Number of samples
Spirochaetes	984367	45.46	27
Bacteroidetes	507021	23.41	27
Fibrobacteres	327011	15.1	13
Proteobacteria	132943	6.14	27
Firmicutes	95656	4.42	27
Planctomycetes	36808	1.7	27
Synergistetes	18661	0.86	26
Cloacimonetes	16637	0.77	9
Acidobacteria	16094	0.74	19
Actinobacteria	15565	0.72	27
Elusimicrobia	4069	0.19	14
Margulisbacteria	3844	0.18	24
Verrucomicrobia	2154	0.1	24
Tenericutes	1815	0.08	20
Epsilonbacteraeota	1462	0.07	18
Cyanobacteria	803	0.04	17
Patescibacteria	207	0.01	16
Fusobacteria	92	<0.01	5
Lentisphaerae	85	<0.01	2
Gemmatimonadetes	56	<0.01	4
Kiritimatiellaeota	29	<0.01	4
Chloroflexi	17	<0.01	5
Deinococcus-Thermus	15	<0.01	3
Candidate phylum WPS-2	15	<0.01	2
Candidate phylum Rokubacteria	4	<0.01	1
Candidate phylum Latescibacteria	4	<0.01	1
Candidate phylum Dadabacteria	3	<0.01	1
Candidate phylum FBP	2	<0.01	1
