# Supplementary material for: Assessment of bacterial communities of Coptotermes gestroi termite workers attacking Ironwood trees (Casuarina equisetifolia) in Guam for the presence of Ironwood tree decline-associated pathogens
Source: Front Microbiol. 2024 Dec 16;15:1454861. doi: 10.3389/fmicb.2024.1454861 (PMC11689660; doi:10.3389/fmicb.2024.1454861)
Supplement: Supplementary Table S3 — The most abundant 20 ASVs associated with C. gestroi samples according to the total number of reads with their assignments in SILVA and NCBI GenBank, their total number of reads along with the number of samples the ASVs were observed in and the average number of reads and standard deviation per sample. [file Table_3.xlsx]

## Sheet: Sheet1
Table S3. The most abundant 20 ASVs associated with C. gestroi samples according to the total number of reads with their assignments in SILVA and NCBI GenBank, their total number of reads along with the number of samples the ASVs were observed in and the average number of reads and standard deviation per sample.
Phylum	Order	Lowest SILVA assignment	Scientific name (NCBI GenBank)	Percent identity to top match	Accession number in GenBank	Number of Reads	Number of Samples	Average Reads per sample	Standard deviation
Spirochaetes	Spirochaetales	uncultured Treponema sp.	uncultured Treponema sp.	1	AB243261.1	641173	15	23747	68852.6
Bacteroidetes	Bacteroidales	Candidatus Azobacteroides	uncultured bacterium	0.961	KP690848.1	345819	20	12808	16305.8
Fibrobacteres	Fibrobacterales	uncultured Chitinivibrionia bacterium	uncultured Chitinivibrionia bacterium	0.9957	AB255963.1	268988	13	9963	23368.5
Spirochaetes	Spirochaetales	uncultured Treponema sp.	uncultured Treponema sp.	0.9957	AB191798.1	203210	27	7526	20836.8
Bacteroidetes	Bacteroidales	Candidatus Azobacteroides	uncultured Bacteroidetes bacterium	1	GQ502497.1	59656	1	2209	11480.8
Spirochaetes	Spirochaetales	uncultured Spirochaetes bacterium	uncultured Spirochaetes bacterium	0.9784	GQ502630.1	56587	21	2096	2491.38
Fibrobacteres	Fibrobacterales	uncultured Fibrobacteres bacterium	uncultured Fibrobacteres bacterium	0.9957	AB192077.2	55196	8	2044	6966.93
Proteobacteria	Rs-K70 termite group	uncultured delta proteobacterium	uncultured delta proteobacterium	0.9957	EF454984.2	49756	24	1843	5407.81
Spirochaetes	Spirochaetales	Treponema	uncultured Spirochaetes bacterium	0.987	GQ502639.1	23806	20	882	1011.13
Proteobacteria	Enterobacteriales	uncultured bacterium	Trabulsiella odontotermitis	1	MH542345.1	21900	13	811	1764.3
Firmicutes	Clostridiales	uncultured Clostridiaceae bacterium	uncultured Clostridiaceae bacterium	0.9957	AB192211.1	21289	18	788	2382.81
Proteobacteria	Rickettsiales	Wolbachia	Wolbachia	1	DQ837199.1	21000	17	778	1185.83
Planctomycetes	Pirellulales	uncultured planctomycete	uncultured planctomycete	0.9913	KM651184.1	20882	9	773	2083.99
Firmicutes	Clostridiales	uncultured Eubacteriaceae bacterium	uncultured Eubacteriaceae bacterium	0.9913	AB243287.1	16888	23	625	1258.64
Cloacimonetes	Cloacimonadales	uncultured bacterium	uncultured bacterium	0.974	AB191981.1	16637	9	616	1934.34
Bacteroidetes	SJA-28	uncultured Chlorobi bacterium	uncultured Chlorobi bacterium	0.987	AB192127.1	14292	9	529	1776.57
Bacteroidetes	Bacteroidales	uncultured Bacteroidales bacterium	uncultured Bacteroidales bacterium	0.9957	AB191992.1	13772	8	510	1903.49
Spirochaetes	Spirochaetales	Termite Treponema cluster	uncultured Spirochaetes bacterium	0.9913	GQ502643.1	12907	19	478	598.386
Bacteroidetes	Bacteroidales	uncultured Bacteroidales bacterium	uncultured Bacteroidales bacterium	0.9827	AB192005.1	12265	9	454	1310.81
Acidobacteria	Holophagales	uncultured Acidobacteria bacterium	uncultured Acidobacteria bacterium	0.9957	AB192122.1	12000	9	444	1168.06
