# Supplementary material for: Assessment of bacterial communities of Coptotermes gestroi termite workers attacking Ironwood trees (Casuarina equisetifolia) in Guam for the presence of Ironwood tree decline-associated pathogens
Source: Front Microbiol. 2024 Dec 16;15:1454861. doi: 10.3389/fmicb.2024.1454861 (PMC11689660; doi:10.3389/fmicb.2024.1454861)
Supplement: Supplementary Table S4 — Six ASVs from C. gestroi workers collected from Ironwood trees in Guam were assigned to putative plant pathogenic bacteria species or belonged to genera with known plant pathogens. [file Table_4.xlsx]

## Sheet: Sheet1
Table S4. Six ASVs from C. gestroi workers collected from Ironwood trees in Guam were assigned to putative plant pathogenic bacteria species or belonged to genera with known plant pathogens.
Phylum	Order	Genus	Lowest SILVA assignment	Total number of reads	Number of samples	Sample ID	Tree DS	Tree Health	Ralstonia
Proteobacteria	Betaproteobacteriales	Ralstonia	Ralstonia sp. ECPB06	9	1	21-166	Heavily damaged	Sick	Positive
Proteobacteria	Enterobacteriales	Enterobacter	Ambiguous taxa	2	1	21-183	n/a	Sick	NA
Proteobacteria	Enterobacteriales	Enterobacter	Klebsiella oxytoca	13	1	21-157	Symptomless	Healthy	Negative
Proteobacteria	Enterobacteriales	Pantoea	uncultured prokaryote	7	1	21-172	Heavily damaged	Sick	Negative
Proteobacteria	Enterobacteriales	Citrobacter	Citrobacter amalonaticus	98	5	21-155	Nearly dead	Sick	Positive
						21-161	Symptomless	Healthy	Negative
						21-166	Heavily damaged	Sick	Positive
						21-168	Nearly dead	Sick	Negative
						21-170	Slightly damaged	Healthy	Negative
Proteobacteria	Enterobacteriales	Citrobacter	unidentified bacteria	303	1	21-182	Heavily damaged	Sick	Positive
